# Supplementary material for: Pronounced Seasonal Changes in the Movement Ecology of a Highly Gregarious Central-Place Forager, the African Straw-Coloured Fruit Bat (Eidolon helvum)
Source: PLoS One. 2015 Oct 14;10(10):e0138985. doi: 10.1371/journal.pone.0138985 (PMC4605647; doi:10.1371/journal.pone.0138985)
Supplement: S4 Table — (XLS) [file pone.0138985.s008.xls]

## Sheet: body mass vs foranging distance
Species	Country	BM [g]	mean distance	error	error type	max distance	range distance	midpoint range	long axis mean	error	error type	long axis range	proxy	sample size	day roost inside / outside FA	reference
Acerodon jubatus	Philippines	853.714	5	0.49	SE		0.44 – 12.6							5	O	Mildenstein et al. 2005
Acerodon jubatus	Philippines	841.333	7.11667	2.72207	SD		1.07 – 18.19						7.11667	6	O	de Jong et al. 2013
Balionycteris maculata	Malaysia	13.5				1								6	O	Hodgkison et al. 2003
Cynopterus brachyotis	Malaysia	31.9	0.295	0.055	SD								0.295	7	I	Funakoshi & Zubaid 1997
Cynopterus horsfieldii	Malaysia	58.2	0.475	0.105	SD								0.475	6	I	Funakoshi & Zubaid 1997
Cynopterus sphinx	India	47	0.851			4	0.09 – 2.2							10	O	Nair et al. 1999
Cynopterus sphinx	India	47	1.5	0.824621	SD	4	0.2 – 2.2						1.5	5	O	Nair et al. 1999: females
Cynopterus sphinx	India	47	0.122	0.0449444	SD		0.09 – 0.2						0.122	5	O	Nair et al. 1999: males
Dobsonia minor	New Guinea	87.5							0.566			0.150 – 1.150	0.566	8	I	Bonaccorso et al. 2002
Eidolon helvum	Ghana	277	53.6	20.4	SD		24.1 – 87.9						53.6	9	O	this study: dry season
Eidolon helvum	Ghana	277	19.5	13.4	SD		3.5 – 36.7						19.5	7	O	this study: wet season
Eidolon helvum	Zambia	304.4				59									O	Richter & Cumming 2008
Epomophorus crypturus	South Africa	90							2.739	0.584	SE	0.799 – 5.365	2.739	9	I	Bonnacorso et al. 2014: Shingwedzi
Epomophorus crypturus	South Africa	90							3.618	0.663	SE	1.066 – 5.998	3.618	7	I	Bonnacorso et al. 2014: Babalala
Epomophorus wahlbergi	South Africa	101.35					0.1 – 4.0	2.05					2.05	10	O	Fenton et al. 1985
Epomophorus wahlbergi	South Africa	97.4	0.88	0.08		1.3							0.88	10		Rollinson 2012: spring
Epomophorus wahlbergi	South Africa	97.4	1.45	0.2		2							1.45	10		Rollinson 2012: winter
Epomophorus wahlbergi	South Africa	101.35							1.334	0.184	SE	0.463 – 2.865	1.334	17	I	Bonnacorso et al. 2014
Hypsignathus monstrosus	Gabon	420	6.7			10							6.7	8	O	Bradbury 1977: from calling site to foraging area
Hypsignathus monstrosus	Gabon	234	5										5		O	Bradbury 1977: from day roost to foraging area
Macroglossus minimus	Malaysia	18.35	1.6	0.7		2.3							1.6	6	O	Watzke 2006
Macroglossus minimus	Malaysia	18.35													I	Watzke 2006
Macroglossus minimus	New Guinea	20.1							0.495	0.258		0.226 – 1.020	0.495	18	I	Winkelmann et al. 2003
Melonycteris melanops	New Guinea	49.6							0.371	0.09		0.229 – 0.549	0.371	10	I	Bonaccorso et al. 2005
Nyctimene robinsoni	Australia	52.3	0.2				0.06 – 1.01						0.2		I?	Spencer & Fleming 1989 (median: 0.506 km)
Ptenochirus jagori	Philippines	86.2	0.486	0.203					0.838	0.317		0.533 – 1.367	0.486	6	I	Reiter & Curio 2001: females
Ptenochirus jagori	Philippines	87.1	0.454	0.243					0.983	0.454		0.557 – 1.589	0.454	5	I	Reiter & Curio 2001: males
Pteropus alecto	Australia	812.4	7.5	0.6	SE		1.8 – 12.1						7.5	7	O	Markus & Hall 2004: Indooroopilly Island
Pteropus alecto	Australia	812.4	2.9	0.3	SE		1.8 – 12.1						2.9	5	O	Markus & Hall 2004: Norman Creek
Pteropus alecto	Australia	686.4	10.9			29.3	3.7 – 29.3						10.9	7	O	Palmer & Woinarski 1999: females
Pteropus alecto	Australia	706.1	6.2			22.9	1.6 – 22.9						6.2	9	O	Palmer & Woinarski 1999: males
Pteropus dasymallus	Japan	432.6	0.621	0.849	SD		0.0 – 6.88		1.2	1.2	SD		0.621	30	I	Nakamoto et al. 2012 (median: 0.277 km)
Pteropus lylei	Thailand	537.6	11.8	6.6	SD	23.6	2.2 – 23.6						11.8	19	O	Weber et al. 2015
Pteropus poliocephalus	Australia	782	21				17 – 25						21	2	O	Spencer et al. 1991
Pteropus poliocephalus	Australia	748.3				50								20	O	Eby 1991: females
Pteropus poliocephalus	Australia	970				50								2	O	Eby 1991: males
Pteropus rufus	Madagascar	720	15.08	2.31	SD								15.08	6	O	Oleksy et al. 2015: females
Pteropus rufus	Madagascar	751.111	8.21	7.92	SD								8.21	9	O	Oleksy et al. 2015: males
Pteropus tonganus	America Samoa	358.2	4.8	0.6	SE								4.8	18	O	Banack & Grant 2002: east side of island
Pteropus tonganus	America Samoa	358.2				46.7								1	O	Banack & Grant 2002: exploratory flight of imm. male within a single night
Pteropus tonganus	America Samoa	358.2	22.8	8.3	SE								22.8	18	O	Banack & Grant 2002: west side of island
Pteropus tonganus	America Samoa	450	1.8										1.8	20	O	Nelson 2002 (males: 1.5 km, females: 2.3 km)
Pteropus tonganus	America Samoa	450	4.84			16	2.4 – 9.0						4.84	5	O	Nelson 2002: east side of island
Pteropus tonganus	America Samoa	450	0.87			8.1	0.4 – 3.2						0.87	15	O	Nelson 2002: west side of island
Pteropus vampyrus	Philippines	807	5	0.49	SE		0.44 – 12.6							5	O	Mildenstein et al. 2005
Rousettus aegyptiacus	Israel	150.3	15	3.2	SD		7.1 – 20.6						15	15	O	Tsoar et al. 2011a
Rousettus aegyptiacus	South Africa	126.8					2.6 – 6.9	4.75					4.75	6	O	Barclay & Jacobs 2011: females
Rousettus aegyptiacus	South Africa	113.8					3.0 – 5.0	4					4	6	O	Barclay & Jacobs 2011: males
Rousettus aegyptiacus	South Africa	120.3	24										24	4	O	Jacobsen et al. 1986
Rousettus leschenaultii	China	113.3	8.57				6.6 – 10.5		10.18			7.5 – 11.7	8.57	3	O	Tang et al. 2010
Rousettus madagascariensis	Madagascar	66.7					14.2 – 14.8	14.5					14.5	2	O	Andrianaivoarivelo et al. 2011
Syconycteris australis	Australia	16.7	0.734				0.5 – 6.2						0.734	10	O	Law & Lean 1999
Syconycteris australis	Australia	18.9062	1.36	0.19	SE	4	0.1 – 3.0						1.36	17	O	Law 1993: autumn & spring
Syconycteris australis	Australia	18.8182	0.8	0.31	SE		0.1 – 3.6						0.8	13	O	Law 1993: winter
Syconycteris australis	New Guinea	17.5							0.484			0.263 – 0.725	0.484	11	I	Winkelmann et al. 2000
